# Supplementary material for: Combining N-mixture and occupancy analysis offers a more complete picture of carnivore habitat use in Northeastern Türkiye
Source: PLoS One. 2025 May 14;20(5):e0320768. doi: 10.1371/journal.pone.0320768 (PMC12077724; doi:10.1371/journal.pone.0320768)
Supplement: S1 Data — (XLSX) [file pone.0320768.s001.xlsx]

## Sheet: Bear
N-Mixture									Occupancy
Parameter	Mean	Median	SD	Lower.Ci	Upper.CI	Probability of Effect			Parameter	Mean	Median	SD	Lower.Ci	Upper.CI	Probability of Effect
1-Day (Bayesian p-value = 0.69 c-hat =0.97)									1-Day (Bayesian p-value = 0.47)
int.c[1]	1.08	1.08	0.1	0.9	1.27	1	DG		site.use.probability[1]	0.91	0.91	0.04	0.83	0.97	1	DG
c.Dist_from_dump[1]	0.21	0.21	0.07	0.07	0.35	1	DG		beta.Dist_from_dump[1]	0.17	0.16	0.29	-0.4	0.79	0.73
c.Forest_cover[1]	0.05	0.05	0.08	-0.09	0.21	0.75			beta.Forest_cover[1]	-0.43	-0.39	0.33	-1.17	0.11	0.94	LR
c.Dist_from_m_rds[1]	-0.05	-0.05	0.06	-0.17	0.08	0.78			beta.Dist_from_m_rds[1]	0.2	0.16	0.33	-0.36	0.97	0.72
c.Dist_from_UA[1]	0.19	0.2	0.08	0.04	0.34	0.99	DG		beta.Dist_from_UA[1]	0.38	0.39	0.36	-0.35	1.1	0.87	LG
c.elevation[1]	0.07	0.07	0.08	-0.08	0.23	0.82			beta.elevation[1]	0.01	0.02	0.38	-0.77	0.73	0.53
c.slope[1]	-0.01	-0.01	0.07	-0.15	0.14	0.55			beta.slope[1]	-0.36	-0.36	0.31	-0.97	0.26	0.9	LR
c.human[1]	0.42	0.41	0.09	0.24	0.61	1	DG		beta.human[1]	0.54	0.46	0.63	-0.43	1.94	0.83
c.vehicle[1]	-0.09	-0.08	0.11	-0.32	0.11	0.79			beta.vehicle[1]	-0.04	-0.11	0.57	-0.77	1.05	0.61
int.p[1,1]	-3.67	-3.67	0.15	-3.98	-3.39	1	DR		detection.probability[1,1]	0.14	0.14	0.01	0.13	0.16	1	DG
int.p[2,1]	-4.17	-4.17	0.24	-4.65	-3.71	1	DR		detection.probability[2,1]	0.11	0.11	0.01	0.09	0.14	1	DG
int.p[3,1]	-4.41	-4.4	0.35	-5.12	-3.74	1	DR		detection.probability[3,1]	0.09	0.09	0.02	0.06	0.13	1	DG
int.p[4,1]	-3.24	-3.24	0.32	-3.86	-2.62	1	DR		detection.probability[4,1]	0.18	0.18	0.03	0.12	0.24	1	DG
