# Supplementary material for: Combining N-mixture and occupancy analysis offers a more complete picture of carnivore habitat use in Northeastern Türkiye
Source: PLoS One. 2025 May 14;20(5):e0320768. doi: 10.1371/journal.pone.0320768 (PMC12077724; doi:10.1371/journal.pone.0320768)
Supplement: S2 Data — (XLSX) [file pone.0320768.s002.xlsx]

## Sheet: Lynx
N-Mixture									Occupancy
Parameter	Mean	Median	SD	Lower.Ci	Upper.CI	Probability of Effect			Parameter	Mean	Median	SD	Lower.Ci	Upper.CI	Probability of Effect
1-Day (Bayesian p-value = 0.69 c-hat =0.97)									1-Day (Bayesian p-value = 0.47)
int.c[2]	0.06	0.06	0.17	-0.26	0.4	0.64			site.use.probability[2]	0.57	0.57	0.08	0.42	0.75	1	DG
c.Dist_from_dump[2]	0.13	0.13	0.1	-0.08	0.34	0.91	LG		beta.Dist_from_dump[2]	0.23	0.21	0.26	-0.25	0.78	0.81
c.Forest_cover[2]	0.07	0.06	0.11	-0.13	0.31	0.73			beta.Forest_cover[2]	-0.31	-0.31	0.24	-0.81	0.16	0.91	LR
c.Dist_from_m_rds[2]	-0.13	-0.12	0.1	-0.35	0.04	0.93	LR		beta.Dist_from_m_rds[2]	-0.02	-0.02	0.23	-0.49	0.43	0.54
c.Dist_from_UA[2]	0.23	0.23	0.11	0.02	0.45	0.98	DG		beta.Dist_from_UA[2]	0.38	0.38	0.3	-0.23	0.97	0.9	LG
c.elevation[2]	0.02	0.03	0.11	-0.21	0.23	0.62			beta.elevation[2]	-0.4	-0.37	0.35	-1.15	0.2	0.88	LR
c.slope[2]	-0.06	-0.06	0.1	-0.28	0.14	0.73			beta.slope[2]	-0.26	-0.27	0.28	-0.78	0.33	0.84
c.human[2]	0.1	0.11	0.22	-0.38	0.48	0.69			beta.human[2]	-0.21	-0.23	0.65	-1.47	1.09	0.64
c.vehicle[2]	0.03	0.02	0.15	-0.25	0.35	0.56			beta.vehicle[2]	0.4	0.26	0.71	-0.64	2.12	0.69
int.p[1,2]	-4.26	-4.25	0.25	-4.79	-3.79	1	DR		detection.probability[1,2]	0.06	0.06	0.01	0.05	0.08	1	DG
int.p[2,2]	-4.68	-4.67	0.37	-5.44	-3.98	1	DR		detection.probability[2,2]	0.07	0.07	0.01	0.04	0.1	1	DG
int.p[3,2]	-3.86	-3.85	0.44	-4.76	-3	1	DR		detection.probability[3,2]	0.12	0.12	0.03	0.07	0.19	1	DG
int.p[4,2]	-3.53	-3.53	0.34	-4.2	-2.87	1	DR		detection.probability[4,2]	0.16	0.15	0.03	0.1	0.22	1	DG
