# Supplementary material for: Combining N-mixture and occupancy analysis offers a more complete picture of carnivore habitat use in Northeastern Türkiye
Source: PLoS One. 2025 May 14;20(5):e0320768. doi: 10.1371/journal.pone.0320768 (PMC12077724; doi:10.1371/journal.pone.0320768)
Supplement: S3 Data — (XLSX) [file pone.0320768.s003.xlsx]

## Sheet: Wolf
N-Mixture									Occupancy
Parameter	Mean	Median	SD	Lower.Ci	Upper.CI	Probability of Effect			Parameter	Mean	Median	SD	Lower.Ci	Upper.CI	Probability of Effect
1-Day (Bayesian p-value = 0.69 c-hat =0.97)									1-Day (Bayesian p-value = 0.47)
int.c[3]	0.79	0.79	0.09	0.6	0.97	1	DG		site.use.probability[3]	0.86	0.86	0.05	0.76	0.95	1	DG
c.Dist_from_dump[3]	0.06	0.07	0.08	-0.1	0.21	0.78			beta.Dist_from_dump[3]	0.11	0.11	0.26	-0.4	0.64	0.67
c.Forest_cover[3]	-0.03	-0.02	0.08	-0.19	0.13	0.61			beta.Forest_cover[3]	-0.32	-0.31	0.25	-0.83	0.16	0.91	LR
c.Dist_from_m_rds[3]	-0.09	-0.09	0.07	-0.22	0.04	0.91	LR		beta.Dist_from_m_rds[3]	0.11	0.09	0.26	-0.37	0.68	0.65
c.Dist_from_UA[3]	0.28	0.27	0.08	0.12	0.44	1	DG		beta.Dist_from_UA[3]	0.66	0.64	0.31	0.1	1.33	0.99	DG
c.elevation[3]	0.06	0.06	0.08	-0.09	0.23	0.79			beta.elevation[3]	0.07	0.07	0.3	-0.52	0.67	0.59
c.slope[3]	-0.08	-0.08	0.08	-0.24	0.07	0.85	LR		beta.slope[3]	-0.3	-0.31	0.27	-0.82	0.27	0.87	LR
c.human[3]	0.5	0.5	0.1	0.31	0.71	1	DG		beta.human[3]	1.33	1.13	0.99	-0.01	3.78	0.97	DG
c.vehicle[3]	-0.06	-0.06	0.1	-0.26	0.12	0.74			beta.vehicle[3]	0.28	0.24	0.45	-0.49	1.29	0.72
int.p[1,3]	-3.41	-3.41	0.13	-3.68	-3.16	1	DR		detection.probability[1,3]	0.17	0.17	0.01	0.15	0.19	1	DG
int.p[2,3]	-3.39	-3.39	0.21	-3.82	-2.99	1	DR		detection.probability[2,3]	0.15	0.15	0.02	0.12	0.18	1	DG
int.p[3,3]	-4.42	-4.41	0.37	-5.17	-3.72	1	DR		detection.probability[3,3]	0.08	0.08	0.02	0.05	0.11	1	DG
int.p[4,3]	-3.88	-3.88	0.34	-4.57	-3.22	1	DR		detection.probability[4,3]	0.12	0.12	0.02	0.08	0.17	1	DG
