# Supplementary material for: Combining N-mixture and occupancy analysis offers a more complete picture of carnivore habitat use in Northeastern Türkiye
Source: PLoS One. 2025 May 14;20(5):e0320768. doi: 10.1371/journal.pone.0320768 (PMC12077724; doi:10.1371/journal.pone.0320768)
Supplement: S4 Data — (XLSX) [file pone.0320768.s004.xlsx]

## Sheet: Community
N-Mixture									Occupancy
Parameter	Mean	Median	SD	Lower.Ci	Upper.CI	Probability of Effect			Parameter	Mean	Median	SD	Lower.Ci	Upper.CI	Probability of Effect
1-Day (Bayesian p-value = 0.69 c-hat =0.97)									1-Day (Bayesian p-value = 0.47)
mu.c.Dist_from_dump	0.14	0.14	0.57	-0.64	0.91	0.83			mu.beta.Dist_from_dump	0.17	0.16	0.85	-1.28	1.64	0.71
mu.c.Forest_cover	0.03	0.03	0.53	-0.69	0.75	0.6			mu.beta.Forest_cover	-0.35	-0.34	0.83	-1.82	1.05	0.85	LR
mu.c.Dist_from_m_rds	-0.09	-0.08	0.53	-0.73	0.54	0.81			mu.beta.Dist_from_m_rds	0.09	0.08	0.92	-1.5	1.76	0.6
mu.c.Dist_from_UA	0.24	0.23	0.44	-0.37	0.84	0.92	LG		mu.beta.Dist_from_UA	0.47	0.47	1.01	-1.42	2.36	0.86	LG
mu.c.elevation	0.05	0.05	0.53	-0.54	0.65	0.7			mu.beta.elevation	-0.11	-0.1	1.14	-2.35	2.09	0.59
mu.c.slope	-0.05	-0.05	0.35	-0.61	0.5	0.68			mu.beta.slope	-0.31	-0.31	0.86	-1.79	1.2	0.82
mu.c.human	0.34	0.36	0.92	-1.35	1.97	0.85	LG		mu.beta.human	0.55	0.47	1.8	-3.23	4.59	0.71
mu.c.vehicle	-0.04	-0.04	0.68	-1	0.95	0.62			mu.beta.vehicle	0.21	0.14	1.3	-2.25	2.99	0.6
